# Supplementary material for: Oral octanoylcarnitine alleviates exercise intolerance in mouse models of long-chain fatty acid oxidation disorders
Source: JCI Insight. 2025 Oct 16;10(22):e199443. doi: 10.1172/jci.insight.199443 (PMC12643506; doi:10.1172/jci.insight.199443)
Supplement: Supporting data values [file jciinsight-10-199443-s213.xlsx]

## Sheet: Fig 1A
Wildtype	Untreated	MCT Bolus	Tri-C7 Bolus	MCT Diet	Tri-C7 Diet
532.4	223	270	233.099	290	208.547
525.4	282	235	129.577	318	217.094
537.4	240	218	227.465	330	242.735
557	103.7	174	185.211	173	198.291
605	223	177	145.775	93	170.94
614	154.9	166	167.606	89	202.564

## Sheet: Fig 1B
Wildtype	Untreated	MCT Bolus	Tri-C7 Bolus	MCT Diet	Tri-C7 Diet
2.7	6.9	5.9	9.6	4.5	6.9
2.7	10.4	7.5	12.4	4.9	8.6
2.9	6.4	4.9	7.1	9.6	3.3
2.7	5.4	4.9	6.2	4.7	4.4
2	6.7	5.8	8.7	7.6	7
1.8	7.8		9.8	10.2	8.8

## Sheet: Fig 2A
Min	C7 Oral			C7 i.v.
0	0	0	0	0	0	0
10	0.000303	0.006268	0.002242	0.367308	0.220644	0.166575
20	0.02335	0.038941	0.002845	0.923274	1.10642	0.970308
30	0.023579	0.060515	0.114307	0.254665	0.459676	0.581916
60	0.035066	0.079769	0.066835	0.029148	0.324444	0.423365
90	0.002846	0.005221	0.001913	0.005566	0.003687	0.003972

## Sheet: Fig 2B
Liver	Muscle	Heart
287.2	8.2	11.84
272.3	7.6	7.04
282.2	8.7	6.22
275.4	5.8	9.92

## Sheet: Fig 2C
Liver	Muscle	Heart
95.1	6.8	5.59
66	5.4	8.772
103.5	6.1	12.728
92.1	3.3	6.192

## Sheet: Fig 2D
	Acsm1	Acsm2	Acsm3	Acsm4	Acsm5
Liv	10.7	0	1.34	0	3.18
Musc	0	0	0	0	0
Hrt	0	0.001	0	0	0

## Sheet: Fig 2E
Liv	Hrt	Musc
479.238	71.331	151.055
703.81	66.488	131.966
629.986	65.742	152.287

## Sheet: Fig 3A
C7	C8	C7-Carn	C8-Carn
8.2	6.8	159.355	140
7.6	5.4	204.006	200.1
8.7	6.1	179.635	134
5.8	3.3	168.843

## Sheet: Fig 3B
C7	C8	C7-Carn	C8-Carn
11.84	5.59	582.115	1751.7
7.04	8.772	423.628	1598.2
6.22	12.728	402.448	1560
9.92	6.192	415.501

## Sheet: Fig 3C
C7	C7-carnitine
0.18	1.547
0.151	1.351
0.185	1.415

[truncated: 29 more sheets: Fig 3D, Fig 3E, Fig 4A, Fig 4B, Fig 4C, Fig 4E, Fig 4F, Fig 5A, Fig 5B, Fig 5C, Fig 5D, Fig 5E, Fig 5F, Fig 5G, Fig 5H, Fig 6A, Fig 6B, Fig 6C, Fig 6D, Fig S1A …]
